# Supplementary material for: A new goniopholidid crocodyliform, Hulkepholis rori sp. nov. from the Camarillas Formation (early Barremian) in Galve, Spain)
Source: PeerJ. 2019 Oct 31;7:e7911. doi: 10.7717/peerj.7911 (PMC6825746; doi:10.7717/peerj.7911)
Supplement: Supplemental Information 2 [file peerj-07-7911-s002.nex]

#NEXUS
begin data;
dimensions ntax=105 nchar=494;
format missing=? symbols="0~5";
matrix
Gracilisuchus_stipanicicorum 100012010000????????00??0?00000?000020100011101311002000100002?00??????2010?00?10000?00000100001010000000000124???000001000000?????01000000100000010?200000100?20001000???1?1000000111000??????11100??00000??0??00?00???????1??????????????????????1?000??????0??0??1000000?0000000?0010?????2?0??0000??00?0??1??00??0020021000000010?00?00000020000?00?000001??0102000?0??0??00000000000?0001110000001101001000000010000{12}?00000000000011?1110??0000??000?001000?12001?00????????0000?1???0000010?110??0??????
Pseudhesperosuchus_jachaleri 0400120010?0???????0?0??0?00001?000020?0001110130?002001101002000??????2110100?10000?0000010000101000?00?120120???00000201?00010???011011001000011?1?2?0000100020110000???1??000000110?00?????01100??????00?????00000???????1??????????????????????1?0?????10?0??00??000?00?0000000?0010?????2001?0010??0?????1??00???021100?000000??????0?00??20?0?????00???1??0?02000?0?????00?00000000??00011?0000011010010000????????{12}?0?00000000011??11100???00??00???00????22000000??10010000???1??????????1????????????
Sphenosuchus_acutus 0400120010?0???????000??0?00001?000020100011101300002001??1002000??????2110000?10?0000000010000101000100?1201200??0000000100000?1??01101100100012100?210000100?20110010???111100000110000?????11100?0?00100??0??00000???????1??????0??????????????????00???1000??00?1000000?0000000?001001???2001000000?00?0??1??00??0021100000000010??1?01000020200000?01?001???102000?0??00?0000000000010000110000001101001000000110010{12}10000000000001??1110000000??000????000?22?0??00??10??0?0000?1???????0????????0??????
Protosuchus_richardsoni 0000010?10???1?????110110001000?000020100011100100002001100002100??????2110000?20?0?00000010000111000?0000001000??0001000100000?1??01100000000011000?000000000010101010???111000000100000212??111000??0?101??0??00000???????1??????0???????????????????????1?00??0??10?0000?1100101000??01???2000110011101?0??1??00??0021050000000010?00?01000?20201000?000001??0102000?0??00?0{01}{01}00000000?1000??000000100??000000001???1001000000000?0??????10?00000??100?0001??011101000??1001000000?202000000200111??1?1??0?
Hemiprotosuchus_leali 0000010010?1?1110???10??0?00000?000020?0001110010000200110?002100??????2110100?20?0??0000010000011000?00?0001000??000101010000?????01100000000011000?000000000020101010???111000000100000212??111000??0??01??0??0??00????????????????????????????????????????00??00?1000000?1100101000???1???200?110011?0??0??1??00???0210{01}00000000???00?0100??2020?????00?001??0?02000?0?????0??00000000?10001100000010{01}??000000??????10010?00000????????????????????????????????????????????????????????0000020???1?????????
Gobiosuchus_kielanae 1000010010?????????000?????0000?000020?0001110010?11?1?0?000021000????021??100?{02}0?0??0000010000100000000??101000??0001000200011?00??11020001?10000?00000000011010000110???1?1000000?1100021?1{12}1100?0??01101??2000???00??10?00?0????0???01?0000021001?0000001000??00000?0000?1?00011??00??????2000?10011101?0??1??2?0???00??????????{01}0???????????0???000?????????0?0?01000??00?011?0000000???????0?00001002010?00???????11{01}?0?0???000???????????????0???0????0???111?0?????????????????2???0010020?011??111????
Hsisosuchus_chowi 100011011001101111100??10?0?000????0?????0??????????2111100????03??????2112100120?01??0??0100?010100000?00000?001?00010{01}02000{01}?????10101?0010?01100??000000010020000110???111110010????00{12}1{01}??11011???00101??1000?110?????1???0????0???01?000???10010000000?1000?1101100000?0111011?0?00?????100011201111??0??1??2000?0?????0000010?0?00?001{01}00200???110?1?001??0?02010001200?00?01000000100011100110?11{01}00?100????????????0?000000010?????11000???0??10?????1???1??01?????110111?????2??00000020000???0??????
Hsisosuchus_dashanpuensis 10001101100110111??00?110?00000?0?0020??001110010?012??1100002?030?????21?210012??01?1010010010101?0000?00000?000?00010{01}02100??????1?10110010001100000?0000?10020000110???111?100?0?11000??{01}??110110??00101??100011100??10000?0????0???01?0000021001000000011000?1101100000?0111011?0?00?????10001120?11?1????1??2000????????????????????0????????????????????????????????????00?010000?01?0?????0??0?1100001??????????????0?00000????????????????????????????????????????????????????????????????????????????
Hsisosuchus_chungkingensis 1000??001001101111100??10?0??0????????????1110010101211????00????????????12?00120?01?1010010010101?0000?00000?000?00010{01}022000?????1010100010001100{01}0000000010020001110???111010001?11000{12}1{01}??11011???00101??1000?1100????????0????0???01?00000?100?0?00000?100??1?01100000?0110011?0????1???10001120?111??0??1??2000?0{01}0????000010?0?00?00???0??0???110??0001??0?0201000?200?00?010000001000?11??????11000?10?????????????0?0000000??????????????0????0???????????????????????????????0200000????????????????
Notosuchus_terrestris 140001001010?0?????000110001000?00100?0100110001000021101010001001{12}0011201100?100?0000000010000?0100010010001100{02}?0001010010001000?111011001000110000000000111010101110???110100011100000210000001100?01100?1200011210102000100000010000121010111101001?0001111011111010000?110001110000?1???1000111111111?1?01?022000022010000110020?000011001201000101101120??1010010001200?02000000010021?0112100001031011000?000201002?0010000000?00??0001110000??101?0?????111201000??11010100000{12}??000000?????????????0?
Mariliasuchus_amarali 140001001010?0?????000110001000?00100?010000??00????21101010001000????12011001100?0000000010000?01000100?0000?300?00010000100010???1110110000001{01}0000000000111010101110???110100011000000210000001100?011000120001121010201010000001000012101011110100130001110011101010000?110001110000?????1000111111111?1?01?022000021100000110020?00000100120100?101101120??101001000120??0200000040002000112100001031011000100020100210010000000?00??0001110000??1????00???111201000????????00??0{12}???00000?????????????0?
Yacarerani_boliviensis 140001001110?0?????00011000?000?0010??110000??00????21101010001020?????2?1?00?100?00?000000???0?0?000000?0100?301?000101001000?????1110000000001100000000001110101011?0???1100000000000112????000110??0?100?020001121100?010?100000100?212101002?101011000011?001?1?1010000??10??1??00?0?????10001111??????1?01?02???0021000000110020?00000100120100?101111000????10?1000120??1200000000012110002100001031011010100021100200021000????????????????????????????????????????????????????????????????????????????
Adamantinasuchus_navae 0???010?1110?0???????0110001000?00100?010000??00????2110101000102??????201?001100?00?0000000000?01000100???0??000?00?1??001000?????1110100010?0??????0?0000?1?01010?110???111000000000010??{01}?{01}0001100?0?1?0???0??1?21????0????00000?00?0??101????10?0???000??????????0?0?00???0??11?????????????0?11????11???????2???002110000011{01}020????0010??20100?1{01}?10100????0??0?????????02?0000?0000200000210000103?0110??1???211002?002100000??????????????00?????????????11?0????????????00??0????????????????????????
Armadillosuchus_arrudai 0???01001?10?0?????????????1000?00100?0?0000??00????211010?000?02??????20111?0?00?0???0??01??00?0?000000?12012000?0001?1000?00?????11101100?0?01100100000001100?01011?0???110100010?000?02111??0011???0?1???????????????{12}????????????????????????????????????????????????????????????0???????1????111?0?1????????2??????????000???????????0100?2?????1????????????????????????02?00?0101??21?00?210000103???1011100021100201?21000??????????????????????????????????0????????????????0{12}0310000020?00??????????
Sphagesaurus_huenei 0{04}0001011110?0?????0?01100?1000?001?0?010000??00????21101010001020????0201?1?0100?00?000001??00?0?000?????????00??0001?????00??????1110??00?0??1????00?00??110010101110???110100010010010?????00011???0?1?0?02001112101020?01000000100101??01????10100?????11?0??11??0??10???1?0?1110????????1??01111?0?110??????2???1??????000???????????0100?20???????????????????0?????????0220000101002110002100001031001011000021100201?2100000??10?????1????????????????????????????????????????????????????????????????
Caipirasuchus_montealtensis 0{04}0001011110?0?????100110001000?00100?010011000000002110101000102?????02011000100?00?0000010000101000100?01011000?000100000000??0??111011001000111000000000110010101110???10000000001001021{01}???0011?0?0??0??020011121010{12}010?000000100?0121010111101002?00011000111?1010100?11???1110000?????1?00111??0111???01?02200?02{12}?0000011?020???0?010002000?110110112????0??0?????????0220000??10021100021000010310?101100002?100201021000????????????????????????????????????????????????????????????????????????????
Caryonosuchus_pricei ?????1???0110??????1?01100?0?00???10?????000??00?????11010?00?102??????2??????100????000001?????????????????????????????????0????????????????????????????????????????????????????????????????????????????????????????????????????????????????????????????????????????????????????????????????????????????????????????1??????000???????????0100?20?????????????????????????????022000010100211000210000103????011000021100??1?21000????????????????????????????????????????????????????????????????????????????
Comahuesuchus_brachybuccalis 040001011010???????000??0?0??00?00100??10000??00????210010100{01}100??????2011000?10000?000000000010000000000{01}00?000?0001?10{01}?000?????10000000000010000?0?00001100101011?0???11?{01}100??010000??????0011?0?0?1???0200?1121010?0?000000001000012101011110?0???000110001?111010?00??100?11?0000?????10?0?11110?11?1?????2200002{12}?0001110?02????0??000120?0??10111??0???????0?????????000000000000100011000000010000?{12}00000010000??0000?00????????????????????????????????????????????????????????????????????????????
Baurusuchus_pachecoi 0400220?0010?0?????100110001000?001020110000??00????20012210021000????121111??110000?000001000000000010001201240??00010000100??????111010001000110010010000000010101110???1111100201?12002111110011???01101?0200?1121010200000000002?010121010111101000000011110?1112011000?0100?1110000?1???1000101110011?1?01?02?000021100100000020??00011110100001110?01111??101201000120??000000000001000011200000120000100000011001101000000000??10???0???10000???????01111?11201000??11011100000{12}???????????????????????
Stratiotosuchus_maxhechti 0400220?0010?0?????100110000000?001020110000??00????210122100210010142?21111???10000?000001000000000010001201240??00010000100??????111011001000110010010000000010101110???1111100??1?12002111210011?0?0?101?020011121010200000000002?010121010111101001000011110?1112011000?0100?1110000?????10001011?0?11???01?02?0000211??100000?20????0?1???10????????0?11???1?120?????????00?0000000010000112000001200001?000??????1101000000000??????????????00?????????111?11201?00??11011100000{12}???????????????????????
Malawisuchus_mwakasyungutiensis 0000010110???0??????00?100?1000?0??02?1{12}0011010000002100101??1100?????021??101110000?000001000?101000000000010000?00010100?001?????111?200010?010000000000?110010101110???110100010?00000211{01}?00011???0?100?02?001121000?0000112000??0?0??100?0?110?0???000??00?1?0010?0??0??100?1110000?????1000?{12}1?10?1??1?????220??02203?0?000002???0?0010?120201?110?0?000??1?10010001200?00?001000010100111{12}01000?22?01100?????????02?000001000?0????????????0???1??????????11?0????????????00000{12}???????0???01??????????
Candidodon_itapecuruense 0000110211012011???0001100?1000?0?100??10011000000002100101001100?????02110?000?0?00?000001???110?000000?00010000?00010???100??????1110110000?01000000?0000010010101110???11010001011?000?????00011???0?10??02?001121000200001????0000?0121010{01}{12}1101000000011?01?10?1010000??100?11?0000?????10001111?0?11?0?????2200?0???????000?????????010??20????110????????????0?????????00?0010??000100???10000012220110?0????111????0?0?010???????????????????????????????11?0????????????0????{12}???????????????????????
Uruguaysuchus_aznarezi 00001102110120111??000110001000?0?100?0?001100010?0021001010011001?0??02110101010000?000001??01100000000000010000?00010100100??????1110200010001000000000000100101011?0???110100000100000{12}1???00011???0?1???020001121000{12}0000100100010?01210100211010000000??001?10?10{01}00?0?0100?11??0???????1000?11110????0?????2???0021000010001000????0010?1?0?0??11010??0???10110100012???000001000000100?1110000012220?1000000?1??102100000000000?????????00000????1????111?11101???????????0???11???000000000???0???????
Araripesuchus_patagonicus 100011011001201000?000???001?00?0??02?1{12}001100010000210100100?100??????21000000?1?0??00000100001?1000000000010000?000101001000?????1000000010001000000?0000010010101100???11110001111?{01}002101{01}000110??011?01020001121000?0000100000000?01110102211010111000?100111001000000?0100?11?00???????1000111110?1??0001?02?00?0210310?0001010??0?0?10?1?02?10110?0?100??1?11010101100?01?000000000????1110000001220?100?????????0{12}?0?0?00000??????????????0???1??????????111?1001????????0???110200000020100??0???????
Araripesuchus_gomesii 1000110110012011001000101001000?0000211200110001000021010010011000?????2100000011000?0000010000121000000000010000?0001010010001101?1000000010001000000?0000010010101100???11111001211110021010000110??01110102000112100010000100000010001110102211010111000?100?11001000000?0100011?0000?1???1000111110?11?0001?02{03}000021031010001010??000010102021??11010?100??1011010101100?01?000000000000111000000012?011000000010010{12}100000000010?????00??10000??111????111111101001?0??????0000110200000020101??00??????
Araripesuchus_wegeneri 10001101100120110?1000101001000?0000211200110001000021010010011000????12100000011000?000001000012000010000000?300?0000010010001101?100000001000100000000000010010100100???111110011{12}11100210??00011?0?011?01020001121000200001000000100011101002110100110001100111001000000?0100?1110000?1???1000111111?1??0001?02300002{12}???01000???????0?00000102???11010??0?????????????????00000000{01}00000011110000001220120000001100102100000000000????????????00?????????????11101?0???10110??00011???????????????011???0?
Araripesuchus_buitreraensis 1???110110???0?????00??????0000?0??0??120011?00100002??100100?10???????????10??1100??000001???????0000000{01}{01}00?3?0?0000?1001?00?????100001001000100?000?000??100?01?01?????1??1000?{01}????00{12}1????0011???0?1???020001121000?000010?000010?01110100211010110000?1001?10010000???0????1???0???????1?0??11?1???????01?0?????0?????01000?????????010?120??00111?0????????????????????0??00000000????????0100001?{12}01?00?0????0010{12}10?0??00????????????????????????????????????????????????????????????????????????????
Araripesuchus_tsangatsangana 000011012001?01100?000?10000000?0?00??12001100010?002??100100?10??????0????10??1000??00000101001?00000000{01}{01}00?3?0?000001001?001111?100000001000100000010000010010100100???11110001{12}10?0002101{01}0001100?0111010200011210???0?00???000???0011{01}0{01}00211010000000?10???10?{01}0???00?010011110000?1???1000?11110111?0001?023000011100010001?10??00001001200010110100??0??1011?1110?0?0?0000000000001000??10100001220110000000100101{12}000000000000??1?11??00000??1?1{01}0101111?11010????101101???????????????????????????0?
Libycosuchus_brevirostris 00001101100120111??00011000?000?00102112001??00?00002100101001100101???21?0100100000?000001?00010?000000000011000?000101??100??????1110??00?0??1000000?0000010010101100???11?110001111000?????11011?0???1?0?0200?1121?0000?00100000?10001?10?00{12}110?????00001001110?1000000?0100?11?0000?????10001111?0?1100??1??2?0000210310001010?0???001000120?01?111?11100??1001010001200?0???????????10?111?0000101?1011?0000001000??000?????00?0????????????????????????????????????????????????????????????????????????
Lomasuchus_palpebrosus 0000110100010?111??000?000???00?0??????20?11?0010?00210122111210???????2110100010100?0000010100100000000001012000?0?01010020001?01?1110100010001000100000000100101011?0???1111100011???002111210011{12}??011?0?02000?12100020000100200010001{12}1010011101000000011?0??1001001?00?010001110000?????1000111?10?1????01?0??0?????????10?0??{12}?????????????????????1110?????????????????000000000001000?11??0???1{12}120?1??????????110?0?00000??????????????????????????????????0?????????????????????????????????????????
Montealtosuchus_arrudacamposi 000011010001001111100?100001000?00?02112001100010000210122111210010152?2110100010100?0000010100100000000001012000?0001010020001????111010001000100010000000010010101100???11111000?1111002111210011{12}0?0?100?020001121000200001002000100012101001110100000001100111001001000?010001110000?????1000111110?1100?01?023000021131110001020??001011?110210?110111100??0002011200100000000000000100011110001012120?100000011001101000000000???????????????0??11?????????11?01?0???110111????12???????0???????????????
Uberabasuchus_terrificus 040011011001{12}011111000100000000?000021120011000100002101221112100?????02110100011000?000001010010000000000101240??0001010{12}2?0{01}?????11?0200?100?100010000000010010101110???11111000{01}?112002111210011{12}1?0?1?0?02000112100??0?001?????????0?????????????????????????????????00?0100?????0???????{12}00??11010?11?????????0??0211311?0002120??0?1011?1102111111?11110??0??2?11210????01100010?00??00111200010?212001?000??1???11010?0000000?0????????????0????11?????1?111{12}01?????1101110???12{01}20???{01}020001??????????
Caririsuchus_camposi ????21011001?0111?????????????100001201??00???00????{12}?01211002100??????2110100010100?0000010010101?00000?0001??0??000101001?00?????11101?00100010001000000001001010110????11111001??100002111?100110??0?1???????????1???????????????????????????????????????????????????????0?????????????????????121?0?1????01?02?????2{12}1{03}?110001100??0??01???{12}?{02}?1????????????0??{12}?1?2?0????00?01000000100?0??{01}00000?11{12}001?000??????110{12}0?0?000????????????????00????1???????1111020??????0???0???120200000020000???11?????
Sebecus_icaeorhinus 05001201?10120111110?0000000001000?1{12}0100???????????2101211??21?30?????21?0100020?00?00000100?0?01??0100?010????0?00?10100??00?????1110210010?0100010??00000{01}001010110????111110021?10000{12}111?10011?1?0?1?0?02??011210?0100001000000?000?1101???110?0???0001100?01??2????????100?11?0000?1???100?11{12}110?1110?01?0?30000201??1000011?????01011?020????1??01???????0021112?0{01}?0?000010000001000011{01}00000110{12}0?100000002111101000000000???????????????????????01?????????????????????????????????????????????????
Bergisuchus_dietrichtbergi ?????20111012?????????????0??0{01}?????????0?11000000001??12?110??0???????211?10???0?00?000?01??101???0???????????????????????????????????????????????????????????1??????????1??????????0??????????????????????????????????????????????????????????????????????????????????????????????????????????????????????????????????????10000?????????011??20????1??0?????????????????????000010000001?00??????????10?001000?00121111010000000????????????????????????????????????????????????????????????????????????????
Anatosuchus_minor 1???100210011011011000110001000?0?00211200110101000021?0101002100?????12{12}?0100111000?000001011?1000001000000{01}000000001010010001??1?101010001000100000010000010010001100???111110011?100002????00011???0?1000020001121000?000010{02}{01}000100010202002?{12}0110??000?100011001100000?0100?11?00???????1000111010?1100?01?0200?0020131??110001???0?01000020?11?101?0?100??1002111001?0??011000000001100111000001010{12}0?1?000000?000011000?000000??????00?????????11?????????11?02?????11011?????1{12}1000000020001??????????
Kaprosuchus_saharicus 0??0300210??101100000011000010240100100100110101010121012110021000????02110010011100?000001011?100{01}0010000200?0000000111002101?????101120001000110000010000010010101100???110111121211100?????10011?????1?0?02000112101011000102000010001020202001011113000110011100210000???????????????1???1????120?0???00???????????20???011100010??1?110????0201?1???0?110??10?2011001?0??000000000001{01}000012000011202002?000000???11000000000????????????????????????????????????????????????????????????????????????????
Mahajangasuchus_insignis 1??0?00210???01100100??10001?0{12}???0???????11010100012100101????00???????{12}?0?1001?000?000001011?10020000000201240100001110011011?01?101021001000110010000020010010101110???110111121?11200?????10011{12}??02100?02000?12101??000?1?2??0010?011202?1112011012000110010100210000??01000111010011???1000?12000?1100?01?02300??20131011100010??0?11000021011100?00??0???100211{01}101?0?00?00000??00?0000???0000??1{01}1001?000000{12}0011{01}000000000000????1110000000??111??001111112010?1??1101110???1{12}{01}??0000000001??????????
Theriosuchus_pusillus 1{12}?1000110011011?1?001?10000001?00002010001???0?00001101211002100??????2100100011101000000100001010001111000110?0?000101010?001001?10011?00?00010000?0?000101001010110????11100000{01}10000011????0011???01110?020001121010?00001000000000011102102010?10000001100011001000000?0????11??0???1??01000122?10011?0?????230{01}0000???1200011????0?0000??10???0110?00?????000?????????0?000000000000100011100000112200{12}0000000???100?00000000???????????????00??1?????????1{01}010???1?010010?000012{01}?0000002000?1?011?????
Theriosuchus_guimarotae 1???0001?0011?11?1100??100?0001?0??02010?0110001000011?121?00?10???????2100?01011101?000001000010000011??000??0?0????1?1010000?????10011?0010001000?0??00?1?1001010110????11100000{01}1000?011????0011?00?111??02?00??210???0?0?1?????00???1110???{12}0?01????00??1?0??1??10000???????????????????????0?22??0???????????????0200?012???1?00??0?001???10201?????0?00??????????{12}??????0000000???0?100???10?000?122?01000?0001??100?0?0??0001???????????????????????01?????????????????????????????????????????????????
Stolokrosuchus_lapparenti 12113?011001?0?????0???????100100011201{12}0011?1020001210120100211012111?11??100?010?1?000001001110100000000100?300?0001010100001?01?100?10001000110010000000010010101100???111110?2{12}?11000?????00011011011000020??112100120?0011100000?00???0??????0???????011?0??10???00100?0100?1110000?????0000122000??1?0??1??2301???????????????????????????????1??0??????????????????????01??00????0?100???1?000011?1001????????????0?0?0??00????????????????????????????????????????????????????????????????????????????
Calsoyasuchus_valliceps 1???30011001101????0??1101?0001000010?0000111102110101012010021030????0111210010100101001010010101000000000012000?0001?1000?00?????110011?01000100?0?0100???100101????????11??10??0?11000??{01}{01}?10011?110111??2????112????1???0101??0????????????????11000??0???????????????????????????????????????????????????1???????????????????????????????????????????????????????????????01??00?02?0??0????10000011?2001??????????????00???????????????????????????????????????????????????????????????????????????????0?
Eutretauranosuchus_delfsi 11011001{12}0010011111001?10?00002000010?00?000??00????1101201112103??????1100100?10001?1001010010101000001100011001?00010100000011???1100110010001000000?000001002010110????1111100?{12}?1?000??{01}1??0011{12}??011?00220001120001{12}000010210000000111021020101000000011?0001001000100?0100?11?00???????00001220?0?1??0?????2???0?21100110001100??0?00110110?01111?1??1????0?02?10100000?011000?02?00???0????0?0??1{01}2001000001020110?100?????????????????????????????????????????????0???????????????????????????????????
Sunosuchus_junggarensis 1???2001?00100111??00??10??0002000010?00?000??00?????101201002103101??01100100110001?100101001?1??000100?00011000?000101000000?????1100110010001000000?000001??1010110????1111100?{12}?110?0101{12}??0011???01110?220001?2?0??200001021000000011102?020101000000011000?10010001?0?0100011?00???1???0000122010011?0?????2?01002{12}?001?0001100????001100102?1?110??0100??0002010100000?011000002001?0?0??{01}0000011020?10000????01100?0000?000000??11????????0?????1???0???1{01}010???1??1101110???12??00000021010??0?1?????
Sunosuchus_miaoi 1211{12}000{12}001?01111100????????0????????????00??00???????????????????????{12}?0??00???????100101???????000000?0000?000?0001010?0000?????1100100010??1000000?00000100?010110????11111001{12}?????0??{01}{12}?10011???0?1???22000?1210???00??10????000?01110200201010000000?1000?10010?0100?01???11??0???????0000?220?0?11?0??1??2??1?021141??0001100??0?00{12}??????01?1?0?1?00???0002010100000?01??0000200??0???1?????????20???0????????????0?0??00????????????????????????????????????????????????????????????????????????????
Siamosuchus_phuphokensis 1{12}?11001?0010011???0????0??010200?010?00?00??????????1?1211002103?????02100100?11101?1001?100101?1100100?{01}{01}0??{03}?0??0010?0??000?????1110???0?0??10000?01?00?0???1?1????????11??1?????1??????????0011?????10??0????1121???????01????????????{12}0?????????????????????????????00?0100?11?10???????000?1220?0011?0?????2?0??????????????????????????????????????????????????????????01?000102001100?00{01}000002112?02?000??????1?0?0?0??0?001011??11100????0????1???0111?00??10?1????????0???12??0????021011????1?????
Amphicotylus_lucasii 121110011001?0111??001110?0010200?010?001000??00????1101211002104111??01100000?11101?1001010010101101000?0100?300?00010110?10{01}1????1110111010?010000101100001001010111????111110012?11000??12?10011???0?1?0?02000112101120?001000000000???{12}0??????0?????????1?00??00?000100?0100?11??000??????0001220?0?11?0??1??2001????????????????????0????????????????????????????????????01?0001020011000?0101?002112002?0?0??????1?0?0?0?10?????????????????????????????????????????????????????????????????????????????
Nannosuchus_gracilidens 121110011001?0111????1?101?0002001010?00?000??00????110121100210{34}?????01100000111101?0000010000101101001?0000?000?00010?021101??????110211010101000010110000100{01}0101101???111?000?{12}1100?01112?1000????0?1???????????????????????????????????????????????????????????100??00??100?11?1000??????0???220??????0?????2??1?0?????11000?????????00???10????110????????????????????0??1?000002001100???????0??10?????0????????1????????00???????????????????????????????????????????????????1????????????????????????
Goniopholis_simus 1211100110010011111001110100102101010?001000??00????110121100210410132011000001111010100111001010110100011100?101?0001020211011?01?11102{01}1111101000010110000100011011011?1111110012?110?01112?10011{12}??011?0?020001121001200?0102100000001110210201010000000??00??1001000100?0100?1111000????000001220?0011?0?01?020010010110110001100??0?00010010201111?010100??0002010100000?01100010200110000010000021120021000110200100100001000????????????00000??1?1????????00101011????????0???12{01}?00000021010??????????
Goniopholis_kiplingi 12112001100100111??0??1101?0102101010?001000??00????1101211002104101320110000011110101001110011101101000?1100?100?000102021101?????11102011111010000101100001000110110????111110012?110001112?10011{12}1?0?110??20??11210??2000????????00001??02102??0?????000???????0?100?100?0100?11?1000??????00??220?00??20?????20?1????????????????????0????????????????????????????????????01?00010200110000?1000002112002?0?0??????1?0?0?0?100???????????????????????????111?????????????????????1??????????????????????0?
Goniopholis_baryglyphaeus 1???100110010011111001?10100?0?????10??01000??00????110121100?1????????11000001111010100111001010110100010100?100?00010102?101110??11102010111010000101?00001000110110????11?11001221?000??12?10011?100?110?02000112100??0???1?????00?00111020020?01000000011?00??00100?100?0100111?1000?????000??220?00?1?0????020010?00???110002100??0?00010?10??1?1??000100??0?02010100?00?011000?020011000?010?0002112002100011020010010000?00001???????????00???????????????????????????????????12???000?0210101?????????
Dollo_Anteophthalmosuchus 12111001100100111110?111010010200?010?00?000??00????110121100210??????01100000111101?100111001?10100000011200?100?10010?020102?????111021?010?01000010?210002000010?10????110110002?110001222?10000???0?1?0?020?011210???00??1?????001001?10?0020?01????????1000??0?1000100?0100?11?1000????00000?220?0????0?01?02001?000???110001100??01?00100102?1?1??00?0????0?020101000000011000102?01100?0?10??0?211200220??11000010??0000??0000011??1110000000??11101011111{01}01010?1??1001000???12???0000021010???01?????
Anteophthalmosuchus_hooleyi 1211100110010011111001?10100?0?????1??????00??00????11012??00??????????1100000111101?100111001010100000011200?300?1?0101020102?????1110211010101000010121000200001001?1???110110002?110001222?10000???0?1?0?02000?121011?00?011210000100111020021101000000?11000?10?1000100?0100?11?1000????0000?1220?0??1?0?01??20010000???1?0002100????0001?010??1?11100000???0?0201?1??????011000102001100?0?????0??112002200011000010?1000010000??????????????0?????10110?1???0??????????????0???12???0000021010??????????
Anteophthalmosuchus_epikrator 12111001100100111??0?11101?0102001010?00?000??00????110121?00210410???011000001111010100111001010100000011200?1000100101020102?????1110211010101000010121000200001001011??11011000?0110001222?10000???0?100?0?????1?????????0??????????????????????????????110?0?????????0000100?11?1000?????000??220100?120?01??2001?????????????????????????????????????????????????????????01?000102001100???1000002112002??????????????000??0000?0?????????0????????10101?1??????????????????????12???0000021010??????????
Hulkepholis_willetti 12113001100100111??001?101?0102001010?001000??00????1101211002104{12}00??01100000111001?1001110011101000000?1200?101?10010102010111?1?11101100101011000001100001000110110110?1101100022110001112?10001{12}1101110?0200??121011200001111000000011102002010?100000011?00?10?10001?0?0100?11?1000?????00001220?00?1?0?01?02001??????????????????0??????????????????????????????????????01?000102001100?001000002112002?0????????1?0?0?0??00????????????????????????????????????????????????????????????????????????????
Hulkepholis_plotos 12111001100100111110011101?0102001010?001000??00????1101211002104?????01100000111001?100111001010100000011200?101?100101020101??0??1110?1001010?0000001210001000010110????110110002?110001112?10001?1?011?0002000112101?200001?????00?0011102?020101?000000110001?00100010010100?11?1000?????000?1220100???0101?02001??00????????11?0100?0???????????????????1??0002011100?00?01?0001???01????00??000021?2002????????????0?0?0??0????????????????????????????????????????????????????1????????????????????????
Hulkepholis_rori 1??1200110010???1110011101?01?2001010?001000????????11012110021040?0??0110??00111001010011100101???00000???00??010??01010201??110??1??0???0????10000?0?2?000???0????????????????????1?0?????????????????????0?00011210???0?001021000?00?11??2?0201?1?????00?????11?0100??0000100?11?1000?????00101220?01?10010???2001??0?????1??0110???01???????????1???1???????0?02??????????011000102001100?001000002112002????????????0?0000000???????????????????????????????????????????????????12???????????????????????
Anteophthalmosuchus_escuchae 1211?0?110011?111110?111010??0????????????00??00????11012?100?1?????????100?001111010100001001110100000011200?10{01}?100101020101??0??01102?00?0?000001001210002000?10110????110100002?11000?222????0????0?1?0002????121011?0?0?11020100?0????????????????????????????0???????10100?11?1000?????000?1220100??200?1?020010000???11000110010011001001?2011110000101??0002011{12}{01}01000011000102001100?00????0??112002200001010010010000?00000????1?1100??????????????????00?0??????110111????121?00000021010??0???????
Elosuchus_cherifiensis 12112001200110111??0011?00?0002000010?000000??00?????1011010021131{01}04201000100011011?000001001110100000012200?200?100101010101110??11011100101{01}100010001100021020101100???111110022111000??{01}1?11000?10011100020001121001?00001120000000011202002020100{12}100011000110?100012100100?11?1000?????10101220?0?11?0?0100230100?????000???1?????0?0220010???11210?????????????????????01100?????????0000{01}0000021{01}2001?00000?1120?01000?1??00?0????????????????????????????????????????????????2???00000210?1??????????
Elosuchus_broinae 12112001200110111??0011?00?0002000010?000000??00????11011010021131{01}04201000100011011?000001001?10100000012200?200?100101010101110??11011100101{01}100010001100021020101100???111110022111000??{01}1?10011?10011100020001121001?000011200000000112020020???????00011????10?10001??00?00?11?1000?????10101220?0?11?0?01002301?????????????????????????????????????????????????????????01?00010{23}?0110?0??{01}0000021{01}2001????????????0?0?0??0?00?0???????????????????????????????????????????????????????????0????????????
Vectisuchus_leptognathus 1{12}?1210020011011111?01?100?000???????????000??00????110110100?11{34}??????1100?00000?????0??01????10?000000?2200?201?10010?0{12}0?0??????1101??0010?010001?0111000210?010?1?????11111001211?000?????11000?1?0?????02000?1210???0?0???????0000011202001020100??000?1?00?10?1000100?0100?11??000?????00001220?0?11?0???????0100?20101000011?0????002??010001?120?0?10???1?02011100100?011000102001100?00???????0{01}{12}00?{01}00???????00010?0010000?0?1?????????????????????????11?0????????????0????2???000?0210111?0???????
Pholidosaurus_schaumburgensis 10003000200110111??00???00?0?02????????0??00??00????1101101?????{34}1?????{01}100100?0??0??0000010010101000000?1200?100?000100021101?????11101100101011001001100001001010?101101110100002211000??12?10000?1?01110?02?00?1210???0001111000000?01110200201010000000110001100?000100?0100?1111000?1???0000122000?11?0?010020010?????010000111?????00210010?0?012?000??0???002011200100?011000102001100?00????0??0{01}200?0000010202???1?000100011??????????????0???11???????????0???1????????????1?{01}??????0???1?1?????????
Sarcosuchus_hartti ?????00??????????????1????0?????????????0????????????????????????????????????????????????????????????????????????????????????????????????????????????????????????????????????????????????????????????????????????????????????????????????????????????????????????????????????????????????????????????????????????????00?????00000?????????0220000????120??????????????????????011000103001100?0??????1??0????20?211000000?2?000100????????????????????????????????????????????????????????????????????????????
Sarcosuchus_imperator 1211200120011011111001??0000001000010?000000??00????01011010021131001001{01}0010000??0??00000100101?10?000001100?300?1001020001001?00?1101110010111000100?210002001010?100???1111?0012?10000??{01}1?11000?1?01100?020001121001001001110000000011102001110100000001100?11001000100?0100011?1000?????0000122000?11?0?010023010010100000001110????002200000011120010101???002010100000?0110001030011000001111012001000200211000000020000100000001???00??000?0??1?10000111100?010?1????????0???1212000000210111??00?????
Chalawan_thailandicus 1???2100?001??1??110??????????100?010?0???00??00?????1011??????13??????1{01}0?1???????1?1001?1?????????000??22???3?0???0?0?????????????1?1???0????1000??????000????{01}??????????????????????0???????1??????????????????1?????????????????????????????????????????????1????????1??010??1???0?????????????20??????0?????2301??2{12}?41????01100????00???????01?1???1?0????0??20101000?0?011???10?0?????0??1?110?21???0{01}200??01100?????0???0?????????????????????????????????????????????????????????????????????????????
Guarinisuchus_munizi 13101101100110111??0010000?0??2000010?000000??00????0101101002113?????01100110000?1??0000010010101000000?22012001?001?0?0{12}0000??????10?11001010121010011100?2001010110????111110002?10000??{01}0?11000???01100?0200011210012000011100000000112020010201000000011000?1001000121?0101?11?1011?????11101220???11?0?0100230100????0?0000??1???????2?0010?0??1200???0????0???12???1???01100000200?100?00000000100200??0????????1001010010?00?0????????????????????????????????0??????????????12???????????????????????
Dyrosaurus_maghribensis 13102101200110111000010000?0002000010?000000??00????01011010021131101001100110000?1??0000010010101000000022012000?000101010000?????110?11001010110010011100?2001010110110111111000221000010{01}??11000?1?0?100?020001121001200001110000000011202001?20100000001100011001000121?0101?1111011?????01101220?0?11?0?010023010110?00000001110??000023001020?0120000000??1002112210111?011000002001100?00000000100200?0000000212100101001000010?????????00010??1???000????00?0?011??110111000012??0010002000???????????
Dyrosaurus_phosphaticus 1??0{23}10120011?111??0?10000?0002000010?000000??00????0101101002113???1001100110000?1??0000010010101000000?220?2?0??00?1????000?1100?110?11001?1?1?001?0???00?{12}0010?????????11??100??21000010????10??{12}????1???0200?1121?01???001110000000????0???????????????11???????1??????????????11?11??????????220???????????????101?????000001??????????30???????120??0??????????12?1?1?1?011000002001100?00000000100??0?000?00021210010100100????????????????1??????????????????????????????????1????0100?20?0???????????
Congosaurus_bequaerti 1???{23}10120011?1??110?10000?0002000010?0?0?00??00????01011010021131?01001100110000?1??000001001?101000??0??????????00????????????????1??11????1???????0??????{12}0010?????????1???100??2100?0???????????????????020??1121001?0000111000???0????0???????????????11???????????????????????????????????????0????????????????00??????000011??????1???0???????120???0?0??1???112?1?111?011000002001100?0?000000100??0?00??00021210010100?0?0010?????????00010??1????00111?00?01?11??11011100??1????010002000?1?????????
Rugosuchus_nonganensis 1{12}?12000?001101111100???00?000{12}?0?0020?0000???00????{01}1012{01}100{12}10{03}1????02100100010101?11000100101{01}1000111?00011000???010101??00?????1001010010?010001?0??0000{12}00{12}010110????1111100{12}2?11000???{01}?10011???0???0?020001121010?0?0?1120000000011102102020?????000????0????100?100?01000110?00??????0000?{12}2??0?1100?????2??00000?????00011??????0001?010{01}?1?110????????0?0201{01}{12}?0100?0{01}{01}00000?00?100?1110000011?2002?000??????????0?0??00???0?????????0000??????????????????????????????????12???100?0????????11?????
Bernissartia_fagesii 1101000110011011111001?10000002000010?000000??00????0101211002103?1???01100100011101?0000010010100000000?0{01}01{01}00000001010{12}20001?01?10011100?0001000010?000001001010110100?111110012211000??{01}0?0001121?011?00020001121010001001?100000000?020{12}0?{12}020?0???00011000010?100?10000100011?1000?????000?122000?110000?0023010000???1200011101?01000000100?0?10?000?00??0002010100000000000000{13}000100?111000001112102000?0011001001000000000?1??10?????000?0?01?101??11110010101100??????00001212010000200011?001?????
Susisuchus_anatoceps 1101200210011011100??1?100?0002200010?000000??00????0100101002100?????02100101002?0??0000010010101000000000010000?00010???0000?????10012000100?100000000000?10010001111001111?100???00000??{01}{01}?000?11??0?1?0??????????????????????????????????????????????????????????????00???????1?00????????0???220?0??????0000230?????????????1??0????0?????1???1?????0??????????01??000??????0?????????????????00?10?????????????????0??????0?010??????????000????1??????????00?01?????110110????1202110010200011?????????
Isisfordia_duncani 11012001100110111??00???0??0002200010?000000??00????01001010021001004202100100?02?0??0000010010101000000000012000?000101010000?????100120001000100000000000010010101101001111110012?11000??{01}{01}?0001111?0{12}1?0?02000112101100100112100000001120200103010???00011000110?10001?0?0100?11?0000?????00001220?0?11?0000002300?02{12}?{01}0????????0????0?????1?20?????00010???????0?????????000000000001100?1100000010020?0????????????0?0?000000101?????????????0??1?1???0????001010?1??1?0???0???122211001020001???1??????
Allodaposuchus_precedens 1??11001?00110111??00????0?0002000010?000000??00????01001010021001004202100100?12101?0000010010101000000100012402?000101012000?????10012100100010001001000001001010110????111110012?11000??{01}{01}?00011?11011?0?02000112101?10100100000000?000212???031?0???00001????10??0???00?0100?11?1000????10000?22000?1?0000??02000?????????????????????????????????????????????????????????0110000010011000001000001112102?0??????????1?0?00000????????????????????????????????????????????????????????????????????????????
Iharkutosuchus_makadii 1???0001{01}00110?????00????0?0002000010?000000??00????01001010021001004202100101?02?010000000110010000000??002??????000101012000?????1001000010001000100000000{12}001010110?????1111001??00?00??{01}{01}?11011?1?0?110?01100112101000100100000000?00021200103100???00001000110000100?0?0100?11110?0?????0000?22100????00????2?0?0000???000102111??0?000000201?1?00?10000???0?0201????????0110001000201000000000011022103000000010000?10000000????????????????????????????????????????????????????????????????????????????
Hylaeochampsa_vectiana 1?0????1?0?110?????00??1?0???0?????1?????000??00????0??????00???????????{12}00?00????01?00000?110010000000100001100000001010120001?0101001000000001000000100000100101011?????1???100??210000??{01}{01}?11011211011??002100?121010?010?100000000000021200103100???00001000?100?0?011000100?11?1000??0?10000122??00????000?02000?????????????????????????????????????????????????????????0?????0??????????????00???221?3??????????????0??????11?????????????????????????????????????????????????1????????????????????????
Gavialis_gangeticus 11013100200110100010010000?0002210010?000000??00????01011010021131001000100100000?1?00000010011101000000011012?0?00001110100001111011111100101011000001000002001010110100111011001221100010???1101121101110002000112100100100111000000000021200013100?000000100001000000100101000111010011000001012200001100010002310002110000000110000000023001000101200001000?10020112100100011000001001100000000000100200?00000002020001000010011111111111010000000111010011110000101101110110000011111100110000110011?0?00
Piscogavialis_jugalisperforatus 11013101200110100??0010000?0002210010?000000??00????01011010021131001000100100000?1??000001001110100000001101220000001100100001111?10001100101011001001000002001010110100?110110012211000?????1101121101110?02000112101100100111000000000021200113100?00000010001100100010010100?1110100???0000001220?0011?00100023100022??000000?100????0023?010?0?01200?01???0????0?????????011000001001100000000000100200?00000002020001000010011?1????????????0?????????????100?0?0?1????????00001????100?10000???????????
Eosuchus_lerichei 11013001100110101?10010000?0002210010?000000??00????01011010021031002201100100000?11?000001001110100000000001000000001100120001111?10002100100011000000000002001010110100?111110012211000??{01}1?01011?1101110?02000112101100100112000000000021200113110???000010001100100010010100?1110100???1?00001220?0?11000100023100022?00000001110???0?0200020?0?0110????????1????112??????011000001001100000100000100200?000000020100010{01}001001111111111100??????????????????0???????????????????1?110100?100001??????????
Tomistoma_schlegelii 11013001200110110010010000?0002210010?000000??00????01011010021031102101100100011011000000100101010000000000100000000111012100111111001210010001000100000000100101011010011111100122110001001?0001111101110002010112101100100110000000000021200103100?00000010001100100111000100011?0100??1110000122010011001100123100021100100001111001000230020201011000010000100201121001000110000010011000000000001102001000000021210010000100111111101110??00000011111??11110010??11111101100000111{12}1100110000111011?0101
Crocodylus_niloticus 1101200110011011111001000010002210010?000000??00????0101211002103110210210010001111110000010010101000000000012000001011000{02}100111111011210010001000100000100100101011210001111100122110001000?0001111101110102020112101100100112000000000021200113100?0000001000110010011000010001110100111110000122010011001100123100021100120001110101110010012201000?0001010110020112100100011000000001100000100000110210200000011001001000000011111110111010000000011211111110010101111110110000011201100110000111011?0101
Crocodylus_porosus 1101300110011011111001000010002210010?000000??00????0101211002103110210??00100011111100000100101011000000??012000001011000{02}10011111101121001000100010000010020010101121110111110012?110001000?0001111101110102020112101{01}00100112100000000021200113100?00100010001100100110000100011101001111100001??0100110011001231000211001200011101011?0010012201000?000101011002011210010001100000000110000010000011021020000001100100100000001111??10?11???000000011211111110010??1111110110000011201100110000111011?0101
Osteolaemus_tetraspis 11011001100110111110010000100020100110100000??00?????1012110021031100002100?00011111000000100?010110000000011000000?0111010100111111?01210010001000000000000100101011211101111100122110001000?0001111101110002020112101100100011000000010021200003100???10101000?10010011{01}00010001110100?11110000122010011001100123100021100120001110101?10000010201?00?000101011002011200010001100000000110000110000011021020000001100100100000001111111011101000000001111011111001010111111011000001{12}211100110000111011?0101
Voay_robustus    1101100110011011111001000010002010?10?000000??00?????101211002103110000{12}100?000111110000001001010110000100011200000?011001010011??11?012100100010000?000020010010101120???111110012211000??{01}0?0001111101110102020112101110100112000000010021200103100???11101000?10010011?000100?11?0100??11?0000122010011001100123100021100120001110100?1000001020??00?00010101100201120001000110000000011000011000001102102000000110010010000000111111?01110?00000??11111011111001010111111011000??1{12}???100?10000???????????
Brachychampsa_montana 11011001?0011011111001000010002200010?000000??00????01001010021002115202100100012101000000111?0100??00000100120000000110012001?????100121001000100000000000010010101101110111110012211000??{01}0?0?011111011100020?01121001?000010210001??00021200103110???010?1?00110010011{01}?00100?1110100??0?10?00122010011100101123100?2{12}?00121100110100?00000010201?00??0?1100?100201120001010110000??00?100011?0100011021020000001?0010110000?001?????0???????????00???????????0????0??1???????????1??112002?????11?0???????
Diplocynodon_ratelli 1101100110011011111001000010002010010?000000??00????0101211002100110000110010001210100000010010101000000000010000000011001000011???100120001001100000000000010010101101110111110012211000?????00011111011100020001121011?0000112100000000021204113110???01011000110010011000010001110100??0110000122010?1110010012310002{12}?00120001110100100000010201000?0001100?10?20112?00?0101100000000110000010000011021020000010100101100000001??????0???????????0???02??????0????0??1???????????1?????00??????11?1?????0?
Alligator_mississipiensis 11011001200110111110010000100020100110100000??00????0100101002100110000210010001210100000011110100100000000010000000011001000011111100121001000100000000000010010101100???1111100122110001000?0001111101110002000112101110000112100000000021203103110?000101100011001001100001000111010011011000012201001110010{01}123100021100121101110100100000010201000?000110011002011200010101100000000110001110000011021020000001100101100000001111110011101000000001111001111001010111111011000001111120021000011101111001
Caiman_crocodilus 1101100120011011111001000010002010010?000000??00????010010100210012000021001000121010000001000010111000000010?00010001100000001111110012100100010000000000001001010110{01}1101111100122110001000?0001111101110102000112101110000112100000000021203003110?000101100011{01}010011002010001110100110110000122010011100101123100021100121101110111?00000010201000?000111101002011200010101100000000110001110000011021020000001100101100000001111110011101000001101111??11110010101111110110000012101100110000111111?1001
Caiman_latirostris 1101100120011011111001000010002010010?000000??00????010010100210012000021001000121010000001000010121000000010?000100011100000011111100121001000100000000000010010101100???1111100122110001000?0001111101110102000112101110000112100000000021203003110?0001011000110010011002010001110100110110000122010011100101123100021100121101110?11100000010201000?000111101002011200010101100000000110001110000011021020000001100101100000001111110011101000001?01111??11110010101111110110000012101100110000112111?1001
Melanosuchus_niger 1101100120011011111001000010002010010?000000??00????010010100210012000021001000121010000001000010121000000010?000100011100000011{01}11100121001000100000000000010010101100???1111100122110001000?0001111101110102000112101110001112100000000021203003110?0011011000110010011002010001110100110110000122010011100101123100021100121101110111100000010201000?000111101002011200010101100000000110001110000011021020000001100101100000001111110011101000001101111??11110010101111110110000012101100110000112111?1001
Paleosuchus_trigonatus 11011001200110111??001000010002010010?000000??00????01001010021001102102100100012101000000100101010000000002??000?00011101000011111100010001000100000000000010010101110???11111001221100010{01}{01}?0001111?01110102000112101110000112101000000021203103110?00010110001100100110020100011101001101100001220100111001011231000???0012110111?111?00????10?0??0?????111211002011200010101100000000?1000111000001102102?000?011??10110?000001111110011101000001111110011111001010111111011000001?121100110000111111?1001
Platysuchus_multiscrobiculatus 10002101?0010110????01110000001000010?0001????000?1?0101201002103??????0012100100?0??00000100101110000?0?22012001?00000?022000?????111010000000120000110000020010100020???0101?00001110000????111100??12000?0??0011???00????01?????0????11????????00??????????00??0?00?0000??100?11?10????????010?200?0?0??0?????2?0???220{12}0100001?????0?00210??0?0??1??01?00???0?0?011200010?011000002001100000100000100??0?000001020110010?0010000?0?????????01000?011000????0?02002101??1001001000?20?000000201111??010????
Steneosaurus_bollensis 10002101?0010110???001110000001000010?0001????000?1?010120100210310?1{01}?0012100100?0??00000100101110000?0?22012002?00000?0220000????1110??001000120000110000020010100020???0101100001110000????111100??12000?02?001121000?001011?0100000011?0200101000?00000??000?1000000000?110001111000?????20101200?0?00?0?????2?000?220{12}01000011?1??00002100?0?0?012001?00???0?02011200010?01100000200?100000100000100200?00000102011001000010000?0?????????01000?01100000110102002101??1001001000?20?000000200111??010????
Steneosaurus_herberti 10002101200101???00001110000001000010?00011100000111010120100210310?1{01}?0010100100?0??00000100101110000?0?22012001?00100?022000?????11101?001000121000110000020010100020???0101100001110000????1111001112000?021001121000?001011?010000001120200101000?0000011000?1000010010?1100?11?1000?????20101200?0?00?0?????21000?2201010000111???00002100?0101?12001?00???0?02011200010?011000002001100000100000100200?0000010201??010000100????????????????????????????????????????????????????????????????????????????
Pelagosaurus_typus 1211210120010100???001110000001000010?00011111000011010120100210010110?0012100100?0?000000100101110000?0?12012000?00000?0220000?0??111011001000110000110000010120101020???1000000001100000????111100??12000?021001121000?00101112000000011202002?1000?0000011000?1000000000?110001100000?0???2010120000?00?0?????21000?21021100001111?00000200020000012001000???0102011200010?01100000000?100000100000100200?00000102?110010000?000000?????????01100??11000001101010021????1?0???1000?20?000000200101??0?0??0?
Cricosaurus_suevicus 031021010000?????????11100000113100130100111210011112100101002101??????0012100100?0??00000100100010000?0?220120?2?00?00?022010?????1110110010101100001100000001201000?0???1000000001110000????11100???1200???2???11??????0???????????????????????????????????????????0000???1100?111?000???????1?1100?0?0??0?????1?00??00???000001011??0?00200?200?0?????1?000??0?020102000?0?011000000000100000000000100{12}00?000000020000010000?000000??????100?1101??110???????10001240?????????1113?0???????????????0???????
Cricosaurus_araucanensis 031021010000???????00111000001131001301001112100111121001010021011?111?0012100100?0??00000100100010000?0?220120?2?00000?0220101?0??1110210010101100001100000001201000?0???1000000001110000????11100???12000?02?001121000?00101112100000011?0200101000???000???0??1000000000?1100011?1000?????2010110000?0??0?????11000?00???000001011??0?002000200?0012001000???0?02010200010?011000000000100000000000100200?000000020000010000?000000??????1000??01????0??00????00012??1?????0??1113?0???????????????0?????1?
Rhacheosaurus_gracilis 131021002000?????????1?100000013100130100?11210011112100101002101?????????210010??0??000001??1000?000000?22012000?00000?022?10?????111021000000110000110000000?201000?0???1000000001110000????111000??12000?????????????????????????????????????????????????????????0000000?1??0????10?0?????201??100?0?0??0??????10??000???0000010????0?0020?0200?0?120????????0?02?102000?0?011000000001100000000000100{12}00?0000????0?000?0000?000000?????110001101??110????110100012401??1000001112?0???????????????0???????
Metriorhynchus_superciliosus 131011010000???????0?11100000?1300010?0001112100111121001010021011??1{01}?0012100100?0??0000010010001000000?22012002?000001022010?????1110110010001100001100000001201000?0???1000000001110000????11100?1?12000?021001121000?0010111210??0?01?20???1010?0?00000100???1?00000000?110001111000?????201?1200?0?00?0?????11000?00???000001011??00002000200?0012001012???0102010200010?011000000001100000000000100200?000000020000010000100000011???110001101?0110000011010001?301??0100001111?0???????????????0?????1?
Torvoneustes_carpenteri ????110?0000???????0????00?00?1300010?000111?1001?112100101002101?????00012100100?0??00000100?00??000000?22012012?000001022010??????11011001010110???1100???00?20??????????????00???????00????????????12????0????11??0?????10??????????????0??????0?????????????????????????1???0??????????????????????????????????0???00?????0???0????0?0??????????????????????0?02?112?0010?01?00000200110?000000000100??00??????????????0??01000000?????1100011?1?????????1???00?1??01????????1????0???????????????0???????
Geosaurus_giganteus ????1?000000???????0?111000?01?????????0??11210011112101201????????????0012100100?0??00000100000010000?0?220?2?1??00?0????2?1??????11101100101?1?????1?00??00012010?0?0???1000000001110000????11100???12000?02???????000?0???11??????0?0???0??????0?????000?????????????00?????????????????????????0???????????????????00???000001????00?00????200?0?????1?12???????0????0????000110000001000?00?0?000?000000?00??0?20010?10000101??0?????????????????????????????????????????????????0???????????????0???????
Geosaurus_grandis 031012000000????????01110000011300010?000?11210011112100101002101??????0012100100????00000100?00010000?0?22012012?00000?022010?????11101100101011000011000??001201000?0???100000000111?000?????1100???1200??02?00????????????1????????????????????????????????00??0?000000???100?11??000????????0?{12}00?0??????????1?00??00???000001011??0?0010??200?0?120?1?12???????0102000?0?000110000001000?00?00000100??0000000?020{01}000?0?0010???0?????????????????????????????????????????????????0???????????????0???????
Dakosaurus_maximus ?31012100000???????0?11100000?1300010?0001112100111?2100101002101??????0012100100????000001????0??000??0?22012?1???0????????1????????101100101??????????????00?2??0?0?0?????????????11?0?0????????0?????????0???011?????????0?1??????????????????????????????????????????????1???????????????????????????????????????0?00????00001011?00?00100?200?0?120?0?11???0?020???00????0000000000010000???00000100{01}00000000002?000?10000101????????????????????????????????????????????????????0???????????????0???????
Dakosaurus_andiniensis 031012100000???????001110000001300010?000?11210011102100101002101?????0001?100100?0??0000010010001000000?22012012?00000?022010?????111011001010110000110000000120100020???1000000001110000????111000??12000?0??001121?0??00??11????000?01120200101000???000???0??00000?0000?11000111?000?????201??00000?0??0?????1100?000???000001011??0?0010??200?0?????0?110??0?02?102000???0000000000010000??000000100{01}00000000002?000?10000?01????????????????????????????????????????????????????????????????????0???????
Geosaurus_sp     ???????????????????????????????????????????????????????????????????????????????????????????????????????????????????????????????????????????????????????????????????????????????????????????????????????????????????????????????????????????????????????????????????????????????????????????????????????????????????????????????????????????????????????????????????????????????0?11000000100??????????????????????????????????????????????????????????????????????????????????????????????????????????????????
;
end;

ctype ord: 6 8 31 72 73 145 152 157 206 208 212 235 261 286 291 292 322 336 359 360 414 450 454 455 469 475 ;
